# Supplementary material for: Physiologically Based Pharmacokinetic Modeling to Assess Perpetrator and Victim Cytochrome P450 2C Induction Risk
Source: Pharmaceutics. 2025 Aug 21;17(8):1085. doi: 10.3390/pharmaceutics17081085 (PMC12389355; doi:10.3390/pharmaceutics17081085)
Supplement: Supplementary file 1 [file pharmaceutics-17-01085-s001.zip]

Archive with 1 entries (1 files):
- pharmaceutics-3703012-supplementary.pptx
